# Supplementary material for: Social identity processes associated with perceived risk at pilot sporting events during COVID‐19
Source: Br J Soc Psychol. 2022 Apr 15:10.1111/bjso.12541. Online ahead of print. doi: 10.1111/bjso.12541 (PMC9111804; doi:10.1111/bjso.12541)
Supplement: Supplementary file 1 [file BJSO-9999-0-s001.xlsx]

## Sheet: Sheet1
SGSA Data	DCMS Data				Construct		Reliability Football	Reliability Horse Racing	Reliability Rugby	Reliability DCMS Football
Variable name in dataset	Variable name in dataset	Item				Others' adherence	α = .82	α = .79	α = .72	α = .82
Q24_1	Q19_1	Using hand sanatiser/washing hands	Own measure			Shared social identity	α = .80	α = .78	α = .80	α = .92
Q24_2	Q19_2	Following phsyical distancing measures	Own measure			Expected support	α = .89	α = .89	α = .86	α = .87
Q24_3	Q19_3	Wearing a facemask when required	Own measure			Perceived safety (reversed to perceived risk in code)	r = .68	r = .65	r = .64	r = .69
Q23_3	Q18_4	I thought that everyone in the crowd felt part of the same group	Own measure
Q23_5	Q18_5	I thought that everyone in the crowd felt united	Adapted from Doosje, Ellemers, and Spears (1995)
Q23_6	Q18_6	I thought everyone in the crowd felt a sense of commonality with one another	Adapted from Leech, Zomeren, Zebel, Vliek, and Outwerkerk (2008)
Q27_3	Q23_3	I felt that the other crowd members cared about my safety	Adapted from Alnabulsi & Drury (2014)
Q27_4	Q23_4	I felt that the other crowd members took care of one another	Adapted from Alnabulsi, Drury and Templeton (2018)
Q27_6	Q23_6	I could expect support from the other crowd members to keep safe	Adapted from Alnabulsi & Drury (2014)
Q27_1	Q23_1	I felt safe when I was with the other crowd members	Item dropped
Q27_2	Q23_2	I was concerned about other crowd members spreading germs (reversed)	Adapted from Cruwys, Greenway, Ferris et al (2021)
Q27_5	Q23_5	I felt that the crowd members could put me at risk (reversed)	Adapted from Cruwys, Greenway, Ferris et al (2021)
Q14	Q31	Age
Q15	Q33	Gender
Q19.1	Q34	Home region
Q16	Q32	Employment status
